# Supplementary material for: Dynamic Properties of Heart Fragments from Different Regions and Their Synchronization
Source: Bioengineering (Basel). 2020 Jul 29;7(3):81. doi: 10.3390/bioengineering7030081 (PMC7552607; doi:10.3390/bioengineering7030081)
Supplement: Supplementary file 1 [file bioengineering-07-00081-s001.zip]

Archive with 22 entries (19 files):
- bioengineering-853308-supplemently/
- bioengineering-853308-supplemently/bioengineering-853308 Mitsui_Supplementary File/
- bioengineering-853308-supplemently/bioengineering-853308 Mitsui_Supplementary File/SI movies SI1-18/
- bioengineering-853308-supplemently/bioengineering-853308 Mitsui_Supplementary File/SI movies SI1-18/SI movie 01.gif
- bioengineering-853308-supplemently/bioengineering-853308 Mitsui_Supplementary File/SI movies SI1-18/SI movie 02.gif
- bioengineering-853308-supplemently/bioengineering-853308 Mitsui_Supplementary File/SI movies SI1-18/SI movie 03.gif
- bioengineering-853308-supplemently/bioengineering-853308 Mitsui_Supplementary File/SI movies SI1-18/SI movie 04.gif
- bioengineering-853308-supplemently/bioengineering-853308 Mitsui_Supplementary File/SI movies SI1-18/SI movie 05.gif
- bioengineering-853308-supplemently/bioengineering-853308 Mitsui_Supplementary File/SI movies SI1-18/SI movie 06.gif
- bioengineering-853308-supplemently/bioengineering-853308 Mitsui_Supplementary File/SI movies SI1-18/SI movie 07.gif
- bioengineering-853308-supplemently/bioengineering-853308 Mitsui_Supplementary File/SI movies SI1-18/SI movie 08.gif
- bioengineering-853308-supplemently/bioengineering-853308 Mitsui_Supplementary File/SI movies SI1-18/SI movie 09.gif
- bioengineering-853308-supplemently/bioengineering-853308 Mitsui_Supplementary File/SI movies SI1-18/SI movie 10.gif
- bioengineering-853308-supplemently/bioengineering-853308 Mitsui_Supplementary File/SI movies SI1-18/SI movie 11.gif
- bioengineering-853308-supplemently/bioengineering-853308 Mitsui_Supplementary File/SI movies SI1-18/SI movie 12.gif
- bioengineering-853308-supplemently/bioengineering-853308 Mitsui_Supplementary File/SI movies SI1-18/SI movie 13.gif
- bioengineering-853308-supplemently/bioengineering-853308 Mitsui_Supplementary File/SI movies SI1-18/SI movie 14.gif
- bioengineering-853308-supplemently/bioengineering-853308 Mitsui_Supplementary File/SI movies SI1-18/SI movie 15.gif
- bioengineering-853308-supplemently/bioengineering-853308 Mitsui_Supplementary File/SI movies SI1-18/SI movie 16.gif
- bioengineering-853308-supplemently/bioengineering-853308 Mitsui_Supplementary File/SI movies SI1-18/SI movie 17.gif
- bioengineering-853308-supplemently/bioengineering-853308 Mitsui_Supplementary File/SI movies SI1-18/SI movie 18.gif
- bioengineering-853308-supplemently/bioengineering-853308 suplemently.pdf
